# Supplementary material for: A Lightweight Edge-Deployable Framework for Intelligent Rice Disease Monitoring Based on Pruning and Distillation
Source: Sensors (Basel). 2025 Dec 20;26(1):35. doi: 10.3390/s26010035 (PMC12787720; doi:10.3390/s26010035)
Supplement: Supplementary file 1 [file sensors-26-00035-s001.zip]

Archive with 1 entries (1 files):
- sensors-4024523-supplementary.yaml
