# Supplementary material for: A Lightweight Edge-Deployable Framework for Intelligent Rice Disease Monitoring Based on Pruning and Distillation
Source: Sensors (Basel). 2025 Dec 20;26(1):35. doi: 10.3390/s26010035 (PMC12787720; doi:10.3390/s26010035)
Supplement: Supplementary file 1 [file sensors-26-00035-s001.zip › sensors-4024523-supplementary.yaml]

# Ultralytics YOLO 🚀, AGPL-3.0 license


# Parameters
nc: 3 # number of classes
scales: # model compound scaling constants, i.e. 'model=yolo11n.yaml' will call yolo11.yaml with scale 'n'
  # [depth, width, max_channels]
  n: [0.50, 0.25, 1024] # summary: 319 layers, 2624080 parameters, 2624064 gradients, 6.6 GFLOPs
  s: [0.50, 0.50, 1024] # summary: 319 layers, 9458752 parameters, 9458736 gradients, 21.7 GFLOPs
  m: [0.50, 1.00, 512] # summary: 409 layers, 20114688 parameters, 20114672 gradients, 68.5 GFLOPs
  l: [1.00, 1.00, 512] # summary: 631 layers, 25372160 parameters, 25372144 gradients, 87.6 GFLOPs
  x: [1.00, 1.50, 512] # summary: 631 layers, 56966176 parameters, 56966160 gradients, 196.0 GFLOPs

# 0-P1/2
# 1-P2/4
# 2-P3/8
# 3-P4/16
# 4-P5/32

# YOLO11n backbone
backbone:
  # [from, repeats, module, args]
  - [-1, 1, starnet_s050, []]  # 4
  - [-1, 1, SPPF, [1024, 5]]  # 5
  - [-1, 2, C2PSA, [1024]] # 6

# YOLO11n head
head:
  - [-1, 1, nn.Upsample, [None, 2, "nearest"]]
  - [[-1, 3], 1, Concat, [1]] # cat backbone P4
  - [-1, 2, C3k2_Star, [512, False]] # 9

  - [-1, 1, nn.Upsample, [None, 2, "nearest"]]
  - [[-1, 2], 1, Concat, [1]] # cat backbone P3
  - [-1, 2, C3k2_Star, [256, False]] # 12 (P3/8-small)

  - [-1, 1, Conv, [256, 3, 2]]
  - [[-1, 9], 1, Concat, [1]] # cat head P4
  - [-1, 2, C3k2_Star, [512, False]] # 15 (P4/16-medium)

  - [-1, 1, Conv, [512, 3, 2]]
  - [[-1, 6], 1, Concat, [1]] # cat head P5
  - [-1, 2, C3k2_Star, [1024, True]] # 18 (P5/32-large)

  - [[12, 15, 18], 1, Detect_DSCD, [nc, 256]] # Detect(P3, P4, P5)
